# Supplementary material for: A novel CAPTCHA solver framework using deep skipping Convolutional Neural Networks
Source: PeerJ Comput Sci. 2022 Apr 6;8:e879. doi: 10.7717/peerj-cs.879 (PMC9044336; doi:10.7717/peerj-cs.879)
Supplement: Supplemental Information 1 [file peerj-cs-08-879-s001.zip]

Archive with 7 entries (6 files):
- Proposed Approach Code/
- Proposed Approach Code/check_character.m
- Proposed Approach Code/classification.m
- Proposed Approach Code/confusion.m
- Proposed Approach Code/runstats.m
- Proposed Approach Code/segmentation.m
- Proposed Approach Code/skipCNN.m
