# Supplementary material for: A novel CAPTCHA solver framework using deep skipping Convolutional Neural Networks
Source: PeerJ Comput Sci. 2022 Apr 6;8:e879. doi: 10.7717/peerj-cs.879 (PMC9044336; doi:10.7717/peerj-cs.879)
Supplement: Supplemental Information 1 [file peerj-cs-08-879-s001.zip › Proposed Approach Code/check_character.m]

function [charr,resized_img] = check_character(character,img, j)
%CHECK_CHARACTER Summary of this function goes here
%   Detailed explanation goes here
charr = character;
resized_img = imresize(img,[24 20]);
    

    if(charr== 'b')
         folder = 'G:\captcha_dataset\OCR_data\b\';
         newimagename = strcat(folder ,string(j), '.jpg');
         imwrite(resized_img,newimagename)
    elseif(charr== 'c')
         folder = 'G:\captcha_dataset\OCR_data\c\';
         newimagename = strcat(folder ,string(j), '.jpg');
         imwrite(resized_img,newimagename) 
    elseif(charr== 'd')
         folder = 'G:\captcha_dataset\OCR_data\d\';
         newimagename = strcat(folder ,string(j), '.jpg');
         imwrite(resized_img,newimagename)
    elseif(charr== 'e')
         folder = 'G:\captcha_dataset\OCR_data\e\';
         newimagename = strcat(folder ,string(j), '.jpg');
         imwrite(resized_img,newimagename)
    elseif(charr== 'f')
         folder = 'G:\captcha_dataset\OCR_data\f\';
         newimagename = strcat(folder ,string(j), '.jpg');
         imwrite(resized_img,newimagename)
    elseif(charr== 'g')
         folder = 'G:\captcha_dataset\OCR_data\g\';
         newimagename = strcat(folder ,string(j), '.jpg');
         imwrite(resized_img,newimagename)
    elseif(charr== 'm')
         folder = 'G:\captcha_dataset\OCR_data\m\';
         newimagename = strcat(folder ,string(j), '.jpg');
         imwrite(resized_img,newimagename)
    elseif(charr== 'n')
         folder = 'G:\captcha_dataset\OCR_data\n\';
         newimagename = strcat(folder ,string(j), '.jpg');
         imwrite(resized_img,newimagename)
    elseif(charr== 'p')
         folder = 'G:\captcha_dataset\OCR_data\p\';
         newimagename = strcat(folder ,string(j), '.jpg');
         imwrite(resized_img,newimagename)
    elseif(charr== 'w')
         folder = 'G:\captcha_dataset\OCR_data\w\';
         newimagename = strcat(folder ,string(j), '.jpg');
         imwrite(resized_img,newimagename)
    elseif(charr== 'x')
         folder = 'G:\captcha_dataset\OCR_data\x\';
         newimagename = strcat(folder ,string(j), '.jpg');
         imwrite(resized_img,newimagename)
    elseif(charr== 'y')
         folder = 'G:\captcha_dataset\OCR_data\y\';
         newimagename = strcat(folder ,string(j), '.jpg');
         imwrite(resized_img,newimagename)
    elseif(charr== '2')
         folder = 'G:\captcha_dataset\OCR_data\2\';
         newimagename = strcat(folder ,string(j), '.jpg');
         imwrite(resized_img,newimagename)
    elseif(charr== '3')
         folder = 'G:\captcha_dataset\OCR_data\3\';
         newimagename = strcat(folder ,string(j), '.jpg');
         imwrite(resized_img,newimagename)
    elseif(charr== '4')
         folder = 'G:\captcha_dataset\OCR_data\4\';
         newimagename = strcat(folder ,string(j), '.jpg');
         imwrite(resized_img,newimagename)
    elseif(charr== '5')
         folder = 'G:\captcha_dataset\OCR_data\5\';
         newimagename = strcat(folder ,string(j), '.jpg');
         imwrite(resized_img,newimagename)
    elseif(charr== '6')
         folder = 'G:\captcha_dataset\OCR_data\6\';
         newimagename = strcat(folder ,string(j), '.jpg');
         imwrite(resized_img,newimagename)
    elseif(charr== '7')
         folder = 'G:\captcha_dataset\OCR_data\7\';
         newimagename = strcat(folder ,string(j), '.jpg');
         imwrite(resized_img,newimagename)
    elseif(charr== '8')
         folder = 'G:\captcha_dataset\OCR_data\8\';
         newimagename = strcat(folder ,string(j), '.jpg');
         imwrite(resized_img,newimagename)
    end
end
