# Supplementary material for: A novel CAPTCHA solver framework using deep skipping Convolutional Neural Networks
Source: PeerJ Comput Sci. 2022 Apr 6;8:e879. doi: 10.7717/peerj-cs.879 (PMC9044336; doi:10.7717/peerj-cs.879)
Supplement: Supplemental Information 1 [file peerj-cs-08-879-s001.zip › Proposed Approach Code/classification.m]

 %%
 svmm=fitcecoc(with_size_train,trainingSet.Labels);
 
%%
YPred = predict(svmm,with_size_test);
%%
accuracy = mean(YPred == testSet.Labels)

%%
plotconfusion(testSet.Labels,YPred)
title('Confusion Matrix')
%%
 logitt=fitcensemble(trainingFeatures,trainingSet.Labels,'Method','LogitBoost');
 
 %%
YPred = predict(logitt,testingFeatures);
%%
accuracy = mean(YPred == testSet.Labels)

%%
plotconfusion(testSet.Labels,YPred)
title('Confusion Matrix')


%% 2 svm with guassin kernel
svmguasian1 = fitcsvm(trainingFeatures,trainingSet.Labels,'Standardize',true,'KernelFunction','RBF',...
    'KernelScale','auto');
 %%
YPred = predict(svmguasian1,testingFeatures);
%%
accuracy = mean(YPred == testSet.Labels)
%%

plotconfusion(testSet.Labels,YPred)
title('Confusion Matrix of SVM using Gaussian Kernel')
%% 3 knn fine
knnfine = fitcknn(trainingFeatures,trainingSet.Labels,'NumNeighbors',1,...
    'NSMethod','exhaustive','Distance','minkowski',...
    'Standardize',1);
 %%
YPred = predict(knnfine,testingFeatures);
%%
accuracy = mean(YPred == testSet.Labels)
%%
plotconfusion(testSet.Labels,YPred)
title('Confusion Matrix of Fine KNN')

%% 4 medium knn
knnmedium = fitcknn(trainingFeatures,trainingSet.Labels,'NumNeighbors',10,...
    'NSMethod','exhaustive','Distance','minkowski',...
    'Standardize',1);
 %%
YPred = predict(knnmedium,testingFeatures);

accuracy = mean(YPred == testSet.Labels)
%%
plotconfusion(testSet.Labels,YPred)
title('Confusion Matrix of Medium KNN')
%% 5 coarse knn
knncoarse = fitcknn(trainingFeatures,trainingSet.Labels,'NumNeighbors',100,...
    'NSMethod','exhaustive','Distance','minkowski',...
    'Standardize',1);
 %%
YPred = predict(knncoarse,testingFeatures);

accuracy = mean(YPred == testSet.Labels)
%%
plotconfusion(testSet.Labels,YPred)
title('Confusion Matrix of Coarse KNN')
%% 6 logitboost tree
logitboost = fitcensemble(trainingFeatures,trainingSet.Labels,'Method','LogitBoost');
 %%
YPred = predict(logitboost,testingFeatures);

accuracy = mean(YPred == testSet.Labels)
%%
plotconfusion(testSet.Labels,YPred)
title('Confusion Matrix of Logit Boost')
%% 7
bagmodel = fitcensemble(trainingFeatures,trainingSet.Labels,'Method','Bag');
 %%
YPred = predict(bagmodel,testingFeatures);

accuracy = mean(YPred == testSet.Labels)
%%
plotconfusion(testSet.Labels,YPred)
title('Confusion Matrix of Bag Enesembled')

%% 8
totalboostmodel = fitcensemble(trainingFeatures,trainingSet.Labels,'Method','TotalBoost');
 %%
YPred = predict(totalboostmodel,testingFeatures);

accuracy = mean(YPred == testSet.Labels)
%%
plotconfusion(testSet.Labels,YPred)
title('Confusion Matrix of Total boost Enesembled')
%% 9
gentleboostmodel = fitcensemble(trainingFeatures,trainingSet.Labels,'Method','GentleBoost');
%%
YPred = predict(gentleboostmodel,testingFeatures);

accuracy = mean(YPred == testSet.Labels)
%%
plotconfusion(testSet.Labels,YPred)
title('Confusion Matrix of Gentle boost Enesembled')
%% 10
robustboostmodel = fitcensemble(trainingFeatures,trainingSet.Labels,'Method','RobustBoost');
%%
YPred = predict(robustboostmodel,testingFeatures);

accuracy = mean(YPred == testSet.Labels)
%%
plotconfusion(testSet.Labels,YPred)
title('Confusion Matrix of Robust boost Enesembled')
%% 11
LPboostmodel = fitcensemble(trainingFeatures,trainingSet.Labels,'Method','LPBoost');
%%
YPred = predict(LPboostmodel,testingFeatures);

accuracy = mean(YPred == testSet.Labels)
%%
plotconfusion(testSet.Labels,YPred)
title('Confusion Matrix of LP boost Enesembled')
%% 12
RUSboostmodel = fitcensemble(trainingFeatures,trainingSet.Labels,'Method','RUSBoost');
%%
YPred = predict(RUSboostmodel,testingFeatures);

accuracy = mean(YPred == testSet.Labels)
%%
plotconfusion(testSet.Labels,YPred)
title('Confusion Matrix of RUS boost Enesembled')
%% 13
SubSpacemodel = fitcensemble(trainingFeatures,trainingSet.Labels,'Method','Subspace');
%%
YPred = predict(SubSpacemodel,testingFeatures);

accuracy = mean(YPred == testSet.Labels)
%%
plotconfusion(testSet.Labels,YPred)
title('Confusion Matrix of SubSpace Enesembled')
%% paper results
% LBP testing and training

LBP_tr=trainingFeatures(:,1:5);
LBP_te=testingFeatures(:,1:5);
%%
all_LBP=[LBP_tr;LBP_te];
%%
all_labels=[trainingSet.Labels;testSet.Labels];
%%
n = grp2idx(all_labels)
%%
LBP_mat=[all_LBP,n];
%%
[trainedClassifier, validationAccuracy] = enasmble_Training(LBP_mat)
 %% 1
 svmmL=fitcecoc(LBP_tr,trainingSet.Labels);

YPred = predict(svmmL,LBP_te);
accuracy = mean(YPred == testSet.Labels)

%% 2
logitboostL = fitcensemble(LBP_tr,trainingSet.Labels,'Method','LogitBoost');

YPred = predict(logitboostL,LBP_te);

accuracy = mean(YPred == testSet.Labels)

%% 3
svmguasian1L = fitcsvm(LBP_tr,trainingSet.Labels,'Standardize',true,'KernelFunction','RBF',...
    'KernelScale','auto');

YPred = predict(svmguasian1L,LBP_te);

accuracy = mean(YPred == testSet.Labels)

%% 4 knn fine
knnfineL = fitcknn(LBP_tr,trainingSet.Labels,'NumNeighbors',1,...
    'NSMethod','exhaustive','Distance','minkowski',...
    'Standardize',1);

YPred = predict(knnfineL,LBP_te);

accuracy = mean(YPred == testSet.Labels)

%% 5 medium knn
knnmediumL = fitcknn(LBP_tr,trainingSet.Labels,'NumNeighbors',10,...
    'NSMethod','exhaustive','Distance','minkowski',...
    'Standardize',1);

YPred = predict(knnmediumL,LBP_te);

accuracy = mean(YPred == testSet.Labels)
%% 6 coarse knn
knncoarseL = fitcknn(LBP_tr,trainingSet.Labels,'NumNeighbors',100,...
    'NSMethod','exhaustive','Distance','minkowski',...
    'Standardize',1);
YPred = predict(knncoarseL,LBP_te);

accuracy = mean(YPred == testSet.Labels)
%% 7
bagmodelL = fitcensemble(LBP_tr,trainingSet.Labels,'Method','Bag');

YPred = predict(bagmodelL,LBP_te);

accuracy = mean(YPred == testSet.Labels)

%% 8
totalboostmodelL = fitcensemble(LBP_tr,trainingSet.Labels,'Method','TotalBoost');

YPred = predict(totalboostmodelL,LBP_te);

accuracy = mean(YPred == testSet.Labels)

%% 9
gentleboostmodelL = fitcensemble(LBP_tr,trainingSet.Labels,'Method','GentleBoost');

YPred = predict(gentleboostmodelL,LBP_te);

accuracy = mean(YPred == testSet.Labels)

%% 10
robustboostmodelL = fitcensemble(LBP_tr,trainingSet.Labels,'Method','RobustBoost');

YPred = predict(robustboostmodelL,LBP_te);

accuracy = mean(YPred == testSet.Labels)
%% 11
LPboostmodelL = fitcensemble(LBP_tr,trainingSet.Labels,'Method','LPBoost');
YPred = predict(LPboostmodelL,LBP_te);
accuracy = mean(YPred == testSet.Labels)

%% 12
RUSboostmodelL = fitcensemble(LBP_tr,trainingSet.Labels,'Method','RUSBoost');

YPred = predict(RUSboostmodelL,LBP_te);

accuracy = mean(YPred == testSet.Labels)
%% 13
SubSpacemodelL = fitcensemble(LBP_tr,trainingSet.Labels,'Method','Subspace');

YPred = predict(SubSpacemodelL,LBP_te);

accuracy = mean(YPred == testSet.Labels)
%%
LBPHOG_tr=trainingFeatures;

LBPHOG_te=testingFeatures;
%%
all_LBPHOG=[LBPHOG_tr;LBPHOG_te];
LBPHOG_mat=[all_LBPHOG,n];
 %% 1
svmmf12=fitcecoc(LBPHOG_tr,trainingSet.Labels);
YPred = predict(svmmf12,LBPHOG_te);
accuracy = mean(YPred == testSet.Labels)

%% 2
logitboostf12 = fitcensemble(LBPHOG_tr,trainingSet.Labels,'Method','LogitBoost');

YPred = predict(logitboostf12,LBPHOG_te);

accuracy = mean(YPred == testSet.Labels)

%% 3
svmguasian1f12 = fitcsvm(LBPHOG_tr,trainingSet.Labels,'Standardize',true,'KernelFunction','RBF',...
    'KernelScale','auto');

YPred = predict(svmguasian1f12,LBPHOG_te);

accuracy = mean(YPred == testSet.Labels)

%% 4 knn fine
knnfinef12 = fitcknn(LBPHOG_tr,trainingSet.Labels,'NumNeighbors',1,...
    'NSMethod','exhaustive','Distance','minkowski',...
    'Standardize',1);

YPred = predict(knnfinef12,LBPHOG_te);

accuracy = mean(YPred == testSet.Labels)

%% 5 medium knn
knnmediumf12 = fitcknn(LBPHOG_tr,trainingSet.Labels,'NumNeighbors',10,...
    'NSMethod','exhaustive','Distance','minkowski',...
    'Standardize',1);

YPred = predict(knnmediumf12,LBPHOG_te);

accuracy = mean(YPred == testSet.Labels)
%% 6 coarse knn
knncoarsef12 = fitcknn(LBPHOG_tr,trainingSet.Labels,'NumNeighbors',100,...
    'NSMethod','exhaustive','Distance','minkowski',...
    'Standardize',1);
YPred = predict(knncoarsef12,LBPHOG_te);

accuracy = mean(YPred == testSet.Labels)
%% 7
bagmodelf12 = fitcensemble(LBPHOG_tr,trainingSet.Labels,'Method','Bag');

YPred = predict(bagmodelf12,LBPHOG_te);

accuracy = mean(YPred == testSet.Labels)

%% 8
totalboostmodelf12 = fitcensemble(LBPHOG_tr,trainingSet.Labels,'Method','TotalBoost');

YPred = predict(totalboostmodelf12,LBPHOG_te);

accuracy = mean(YPred == testSet.Labels)

%% 9
gentleboostmodelf12 = fitcensemble(LBPHOG_tr,trainingSet.Labels,'Method','GentleBoost');

YPred = predict(gentleboostmodelf12,LBPHOG_te);

accuracy = mean(YPred == testSet.Labels)

%% 10
robustboostmodelf12 = fitcensemble(LBPHOG_tr,trainingSet.Labels,'Method','RobustBoost');

YPred = predict(robustboostmodelf12,LBPHOG_te);

accuracy = mean(YPred == testSet.Labels)
%% 11
LPboostmodelf12 = fitcensemble(LBPHOG_tr,trainingSet.Labels,'Method','LPBoost');
YPred = predict(LPboostmodelf12,LBPHOG_te);
accuracy = mean(YPred == testSet.Labels)

%% 12
RUSboostmodelf12 = fitcensemble(LBPHOG_tr,trainingSet.Labels,'Method','RUSBoost');

YPred = predict(RUSboostmodelf12,LBPHOG_te);

accuracy = mean(YPred == testSet.Labels)
%% 13
SubSpacemodelf12 = fitcensemble(LBPHOG_tr,trainingSet.Labels,'Method','Subspace');

YPred = predict(SubSpacemodelf12,LBPHOG_te);

accuracy = mean(YPred == testSet.Labels)
%%
all_features_tr=with_size_train;
all_features_te=with_size_test;
%%
all_features=[with_size_train;with_size_test];
all_mat=[all_features,n];

 %% 1
svmmall=fitcecoc(all_features_tr,trainingSet.Labels);
YPred = predict(svmmall,all_features_te);
accuracy = mean(YPred == testSet.Labels)

%% 2
logitboostall = fitcensemble(all_features_tr,trainingSet.Labels,'Method','LogitBoost');

YPred = predict(logitboostall,all_features_te);

accuracy = mean(YPred == testSet.Labels)

%% 3
svmguasian1all = fitcsvm(all_features_tr,trainingSet.Labels,'Standardize',true,'KernelFunction','RBF',...
    'KernelScale','auto');

YPred = predict(svmguasian1all,all_features_te);

accuracy = mean(YPred == testSet.Labels)

%% 4 knn fine
knnfineall = fitcknn(all_features_tr,trainingSet.Labels,'NumNeighbors',1,...
    'NSMethod','exhaustive','Distance','minkowski',...
    'Standardize',1);

YPred = predict(knnfineall,all_features_te);

accuracy = mean(YPred == testSet.Labels)

%% 5 medium knn
knnmediumfall = fitcknn(all_features_tr,trainingSet.Labels,'NumNeighbors',10,...
    'NSMethod','exhaustive','Distance','minkowski',...
    'Standardize',1);

YPred = predict(knnmediumfall,all_features_te);

accuracy = mean(YPred == testSet.Labels)
%% 6 coarse knn
knncoarseall = fitcknn(all_features_tr,trainingSet.Labels,'NumNeighbors',100,...
    'NSMethod','exhaustive','Distance','minkowski',...
    'Standardize',1);
YPred = predict(knncoarseall,all_features_te);

accuracy = mean(YPred == testSet.Labels)
%% 7
bagmodelall = fitcensemble(all_features_tr,trainingSet.Labels,'Method','Bag');

YPred = predict(bagmodelall,all_features_te);

accuracy = mean(YPred == testSet.Labels)

%% 8
totalboostmodelall = fitcensemble(all_features_tr,trainingSet.Labels,'Method','TotalBoost');

YPred = predict(totalboostmodelall,all_features_te);

accuracy = mean(YPred == testSet.Labels)

%% 9
gentleboostmodelall = fitcensemble(all_features_tr,trainingSet.Labels,'Method','GentleBoost');

YPred = predict(gentleboostmodelall,all_features_te);

accuracy = mean(YPred == testSet.Labels)

%% 10
robustboostmodelall = fitcensemble(all_features_tr,trainingSet.Labels,'Method','RobustBoost');

YPred = predict(robustboostmodelall,all_features_te);

accuracy = mean(YPred == testSet.Labels)
%% 11
LPboostmodelall = fitcensemble(all_features_tr,trainingSet.Labels,'Method','LPBoost');
YPred = predict(LPboostmodelall,all_features_te);
accuracy = mean(YPred == testSet.Labels)

%% 12
RUSboostmodelall = fitcensemble(all_features_tr,trainingSet.Labels,'Method','RUSBoost');

YPred = predict(RUSboostmodelall,all_features_te);

accuracy = mean(YPred == testSet.Labels)
%% 13
SubSpacemodelall = fitcensemble(all_features_tr,trainingSet.Labels,'Method','Subspace');

YPred = predict(SubSpacemodelall,all_features_te);

accuracy = mean(YPred == testSet.Labels)
%%
all_feat=[with_size_train;with_size_test];
all_mat=[all_feat,n];
