# Supplementary material for: A novel CAPTCHA solver framework using deep skipping Convolutional Neural Networks
Source: PeerJ Comput Sci. 2022 Apr 6;8:e879. doi: 10.7717/peerj-cs.879 (PMC9044336; doi:10.7717/peerj-cs.879)
Supplement: Supplemental Information 1 [file peerj-cs-08-879-s001.zip › Proposed Approach Code/runstats.m]

disp('Running Proof....')
%%

for i=1:length(Fold_1_test.Labels)
    if (Fold_1_test.Labels(i)=='2')
        Fold_1_YTest_num(i)=0;
    elseif(Fold_1_test.Labels(i)=='3')
         Fold_1_YTest_num(i)=1; 
    elseif(Fold_1_test.Labels(i)=='4')
        Fold_1_YTest_num(i)=2;
    elseif(Fold_1_test.Labels(i)=='5')
        Fold_1_YTest_num(i)=3;
    elseif(Fold_1_test.Labels(i)=='6')
        Fold_1_YTest_num(i)=4;
    elseif(Fold_1_test.Labels(i)=='7')
        Fold_1_YTest_num(i)=5;
    elseif(Fold_1_test.Labels(i)=='8')
        Fold_1_YTest_num(i)=6;
    elseif(Fold_1_test.Labels(i)=='9')
        Fold_1_YTest_num(i)=7;
    elseif(Fold_1_test.Labels(i)=='A')
        Fold_1_YTest_num(i)=8;
    elseif(Fold_1_test.Labels(i)=='B')
        Fold_1_YTest_num(i)=9;
    elseif(Fold_1_test.Labels(i)=='C')
        Fold_1_YTest_num(i)=10;
    elseif(Fold_1_test.Labels(i)=='D')
        Fold_1_YTest_num(i)=11;
    elseif(Fold_1_test.Labels(i)=='E')
        Fold_1_YTest_num(i)=12;
    elseif(Fold_1_test.Labels(i)=='F')
        Fold_1_YTest_num(i)=13;
    elseif(Fold_1_test.Labels(i)=='G')
        Fold_1_YTest_num(i)=14;
    elseif(Fold_1_test.Labels(i)=='H')
        Fold_1_YTest_num(i)=15;
    elseif(Fold_1_test.Labels(i)=='J')
        Fold_1_YTest_num(i)=16;
    elseif(Fold_1_test.Labels(i)=='K')
        Fold_1_YTest_num(i)=17;
    elseif(Fold_1_test.Labels(i)=='L')
        Fold_1_YTest_num(i)=18;
    elseif(Fold_1_test.Labels(i)=='M')
        Fold_1_YTest_num(i)=19;
    elseif(Fold_1_test.Labels(i)=='N')
        Fold_1_YTest_num(i)=20;
    elseif(Fold_1_test.Labels(i)=='P')
        Fold_1_YTest_num(i)=21;
    elseif(Fold_1_test.Labels(i)=='Q')
        Fold_1_YTest_num(i)=22;
    elseif(Fold_1_test.Labels(i)=='R')
        Fold_1_YTest_num(i)=23;
    elseif(Fold_1_test.Labels(i)=='S')
        Fold_1_YTest_num(i)=24;
    elseif(Fold_1_test.Labels(i)=='T')
        Fold_1_YTest_num(i)=25;
    elseif(Fold_1_test.Labels(i)=='U')
        Fold_1_YTest_num(i)=26;
    elseif(Fold_1_test.Labels(i)=='V')
        Fold_1_YTest_num(i)=27;
    elseif(Fold_1_test.Labels(i)=='W')
        Fold_1_YTest_num(i)=28;
    elseif(Fold_1_test.Labels(i)=='X')
        Fold_1_YTest_num(i)=29;
    elseif(Fold_1_test.Labels(i)=='Y')
        Fold_1_YTest_num(i)=30;
    elseif(Fold_1_test.Labels(i)=='Z')
        Fold_1_YTest_num(i)=31;
 end   
end
%%
for i=1:length(Fold_1_YPred)
    if (Fold_1_YPred(i)=='2')
        Fold_1_YPred_num(i)=0;
    elseif(Fold_1_YPred(i)=='3')
         Fold_1_YPred_num(i)=1; 
    elseif(Fold_1_YPred(i)=='4')
        Fold_1_YPred_num(i)=2;
    elseif(Fold_1_YPred(i)=='5')
        Fold_1_YPred_num(i)=3;
    elseif(Fold_1_YPred(i)=='6')
        Fold_1_YPred_num(i)=4;
    elseif(Fold_1_YPred(i)=='7')
        Fold_1_YPred_num(i)=5;
    elseif(Fold_1_YPred(i)=='8')
        Fold_1_YPred_num(i)=6;
    elseif(Fold_1_YPred(i)=='9')
        Fold_1_YPred_num(i)=7;
    elseif(Fold_1_YPred(i)=='A')
        Fold_1_YPred_num(i)=8;
    elseif(Fold_1_YPred(i)=='B')
        Fold_1_YPred_num(i)=9;
    elseif(Fold_1_YPred(i)=='C')
        Fold_1_YPred_num(i)=10;
    elseif(Fold_1_YPred(i)=='D')
        Fold_1_YPred_num(i)=11;
    elseif(Fold_1_YPred(i)=='E')
        Fold_1_YPred_num(i)=12;
    elseif(Fold_1_YPred(i)=='F')
        Fold_1_YPred_num(i)=13;
    elseif(Fold_1_YPred(i)=='G')
        Fold_1_YPred_num(i)=14;
    elseif(Fold_1_YPred(i)=='H')
        Fold_1_YPred_num(i)=15;
    elseif(Fold_1_YPred(i)=='J')
        Fold_1_YPred_num(i)=16;
    elseif(Fold_1_YPred(i)=='K')
        Fold_1_YPred_num(i)=17;
    elseif(Fold_1_YPred(i)=='L')
        Fold_1_YPred_num(i)=18;
    elseif(Fold_1_YPred(i)=='M')
        Fold_1_YPred_num(i)=19;
    elseif(Fold_1_YPred(i)=='N')
        Fold_1_YPred_num(i)=20;
    elseif(Fold_1_YPred(i)=='P')
        Fold_1_YPred_num(i)=21;
    elseif(Fold_1_YPred(i)=='Q')
        Fold_1_YPred_num(i)=22;
    elseif(Fold_1_YPred(i)=='R')
        Fold_1_YPred_num(i)=23;
    elseif(Fold_1_YPred(i)=='S')
        Fold_1_YPred_num(i)=24;
    elseif(Fold_1_YPred(i)=='T')
        Fold_1_YPred_num(i)=25;
    elseif(Fold_1_YPred(i)=='U')
        Fold_1_YPred_num(i)=26;
    elseif(Fold_1_YPred(i)=='V')
        Fold_1_YPred_num(i)=27;
    elseif(Fold_1_YPred(i)=='W')
        Fold_1_YPred_num(i)=28;
    elseif(Fold_1_YPred(i)=='X')
        Fold_1_YPred_num(i)=29;
    elseif(Fold_1_YPred(i)=='Y')
        Fold_1_YPred_num(i)=30;
    elseif(Fold_1_YPred(i)=='Z')
        Fold_1_YPred_num(i)=31;
 end   
end


%%
[c_matrixp,Result]= confusion.getMatrix(Fold_1_YTest_num,Fold_1_YPred_num);

disp('Getting Values')
Accuracy=Result.Accuracy
Error=Result.Error
Sensitivity=Result.Sensitivity
Specificity=Result.Specificity
Precision=Result.Precision
FalsePositiveRate=Result.FalsePositiveRate
F1_score=Result.F1_score
MatthewsCorrelationCoefficient=Result.MatthewsCorrelationCoefficient
Kappa=Result.Kappa
