# Supplementary material for: A novel CAPTCHA solver framework using deep skipping Convolutional Neural Networks
Source: PeerJ Comput Sci. 2022 Apr 6;8:e879. doi: 10.7717/peerj-cs.879 (PMC9044336; doi:10.7717/peerj-cs.879)
Supplement: Supplemental Information 1 [file peerj-cs-08-879-s001.zip › Proposed Approach Code/segmentation.m]

pathname='G:\captcha_dataset\samples';
imagespath=imageSet(pathname,'recursive');
%%
imagecount=1;                
for i=1 : size(imagespath,2)
    m=size(imagespath(i).ImageLocation,2);
    temp=imagespath(i).ImageLocation;
     for j=1 :  m
         imgpath=temp{j};
          img=imread(imgpath);
%          img= imbinarize(rgb2gray(img));
%          comp=imcomplement(img);
         binaryImage= imcomplement(imbinarize(rgb2gray(img)));
         se = strel('line',4,90);
% Erode the image with the structuring element.

         erodedBW = imerode(binaryImage,se);
         selected= bwareaopen(erodedBW,40);
         f_word=selected(:,1:50);
         s_word=selected(:,51:73);
         t_word=selected(:,74:97);
         fo_word=selected(:,98:120);
         fi_word=selected(:,121:200);
         Label=extractBetween(temp{j},28,32);
         character_string=cell2mat(Label);
         f_char=character_string(1);
         s_char=character_string(2);
         t_char=character_string(3);
         fo_char=character_string(4);
         fi_char=character_string(5);
         check_character(f_char,f_word, j);
         check_character(s_char,s_word, j);
         check_character(t_char,t_word, j);
         check_character(fo_char,fo_word, j);
         check_character(fi_char,fi_word, j);

         Labels(j,:)=Label;
         
     end
end
%%
